# Supplementary material for: UV-B Stress-Triggered Amino Acid Reprogramming and ABA-Mediated Hormonal Crosstalk in Rhododendron chrysanthum Pall
Source: Plants (Basel). 2024 Aug 12;13(16):2232. doi: 10.3390/plants13162232 (PMC11359875; doi:10.3390/plants13162232)
Supplement: Supplementary file 1 [file plants-13-02232-s001.zip › Table S2.xlsx]

## Sheet: S2 MVSN
Table S2.The Information on the differential metabolites of comparison group M and N.
Index	Formula	Compounds	Class I	Class II	Level	M1	M2	M3	N1	N2	N3	VIP	P-value	Fold_Change	Log2FC	Type
pme1841	C5H14N2	Cadaverine	Alkaloids	Alkaloids	3	59988.8	136133	156220	42668.4	69242.3	63685.9	1.28992	0.175225	0.498369	-1.00471	down
pmb0069	C7H7NO	Benzamide	Alkaloids	Alkaloids	3	2.51742e+06	434051	688971	2.64356e+06	3.37977e+06	2.81242e+06	1.39104	0.10648	2.42711	1.27924	up
Wbmp011352	C37H52N2O11	Puberaconitidine	Alkaloids	Alkaloids	1	1.71925e+07	3.8988e+06	5.58509e+06	1.29734e+07	2.76904e+07	2.36504e+07	1.35676	0.1074	2.4109	1.26957	up
Wbmp010544	C37H50N2O11	10-Hydroxymethyllycaconitine	Alkaloids	Alkaloids	1	1.61161e+07	7.1076e+06	9.88602e+06	2.44319e+07	3.72509e+07	3.90245e+07	1.69416	0.020996	3.04163	1.60484	up
Wcsp002246	C22H17NO3	N-Phenylethylcrinasiadine	Alkaloids	Alkaloids	3	1.77516e+06	1.51405e+06	1.92028e+06	4.74342e+06	6.46804e+06	5.94628e+06	1.84853	0.0125633	3.29355	1.71965	up
Smcp001137	C11H9NO2	naphthisoxazol A*	Alkaloids	Alkaloids	1	187601	417296	802142	1.15264e+06	672054	1.31822e+06	1.32855	0.0939091	2.23371	1.15944	up
Hmgp002327	C11H9NO2	3-amino-2-naphthoic acid*	Alkaloids	Alkaloids	1	224206	504297	751468	1.14807e+06	668937	1.28339e+06	1.33203	0.090905	2.0949	1.06688	up
pmb0494	C15H22N2O4	Sinapoylputrescine	Alkaloids	Phenolamine	3	89079.3	65934.3	79939.6	46118.8	23956.5	40294.8	1.6465	0.0117467	0.469753	-1.09002	down
pmb0818	C11H11NO3	Methoxyindoleacetic acid	Alkaloids	Plumerane	3	763414	1.65602e+06	2.71531e+06	4.17892e+06	2.5168e+06	4.19945e+06	1.36202	0.0726967	2.12185	1.08532	up
Lcsp001671	C10H9NO3	2-oxindole-3-acetic acid	Alkaloids	Plumerane	2	512391	437118	402357	1.44648e+06	1.19906e+06	1.58501e+06	1.84722	0.00917976	3.12941	1.64589	up
Zmbp002538	C11H12N2O2	1-Methoxy-indole-3-acetamide	Alkaloids	Plumerane	1	427225	1.21048e+06	2.23991e+06	3.3985e+06	1.85241e+06	3.36039e+06	1.27871	0.0971884	2.22077	1.15106	up
Hmmp001310	C11H9NO2	3-Indoleacrylic acid	Alkaloids	Plumerane	1	238487	495328	866133	1.30059e+06	701307	1.44892e+06	1.31686	0.105808	2.15683	1.10891	up
Lahp001956	C11H9O2N	Pyran[3,4-b]indole-2-ketone	Alkaloids	Plumerane	3	238487	495328	866133	1.30059e+06	701307	1.44892e+06	1.31686	0.105808	2.15683	1.10891	up
Wayp004564	C9H11NO3	4-hydroxy-4-(3-pyridyl)-butanoic acid	Alkaloids	Pyridine alkaloids	2	2.15804e+06	516951	423698	2.29933e+06	1.84171e+06	2.16294e+06	1.29579	0.19315	2.0344	1.0246	up
Lahp002608	C11H9NO2	3,5-Dihydro-2H-Furo[3,2-C]Quinolin-4-One	Alkaloids	Quinoline alkaloids	1	170458	468237	791466	1.13722e+06	782900	1.46077e+06	1.35858	0.0709734	2.36399	1.24123	up
mws4516	C5H7NO3	Pyroglutamic acid	Amino acids and derivatives	Amino acids and derivatives	1	2.40104e+06	7.25376e+06	8.62854e+06	1.71741e+06	1.66191e+06	1.19822e+06	1.56979	0.135696	0.250366	-1.99789	down
pme1210	C5H11NO2S	L-Methionine	Amino acids and derivatives	Amino acids and derivatives	1	2.12488e+06	3.66323e+06	3.51172e+06	1.01095e+06	1.12274e+06	923591	1.78115	0.0493617	0.328747	-1.60495	down
Zmzp000145	C9H20N2O2	Trimethyllysine	Amino acids and derivatives	Amino acids and derivatives	2	1.59521e+07	3.64805e+07	3.86307e+07	9.62859e+06	1.75053e+07	1.01996e+07	1.46402	0.119399	0.409974	-1.2864	down
MWS5164	C8H18N4O2	N,N'-Dimethylarginine;SDMA*	Amino acids and derivatives	Amino acids and derivatives	3	4.99493e+06	1.51987e+07	1.53414e+07	4.47844e+06	7.37634e+06	4.77237e+06	1.19261	0.201473	0.467909	-1.0957	down
mws0224	C5H11NO2S	DL-Methionine	Amino acids and derivatives	Amino acids and derivatives	3	1.62974e+06	2.89578e+06	2.76176e+06	1.01581e+06	1.04115e+06	1.00977e+06	1.71843	0.0726115	0.420832	-1.24868	down
Zmyn000155	C7H14N2O3	N-α-Acetyl-L-ornithine	Amino acids and derivatives	Amino acids and derivatives	2	2.01347e+06	5.34539e+06	9.40952e+06	1.62372e+06	2.51723e+06	1.39044e+06	1.32207	0.219721	0.32987	-1.60003	down
Zmjp000182	C7H16N4O2	N-Monomethyl-L-arginine*	Amino acids and derivatives	Amino acids and derivatives	1	4.72893e+07	7.8655e+07	2.31466e+07	8.36146e+06	1.71217e+07	9.84079e+06	1.60734	0.138631	0.236929	-2.07747	down
Zmmp000635	C6H11NO2	(2S)-2-amino-4-methyl-4-pentenoic acid	Amino acids and derivatives	Amino acids and derivatives	2	1.7044e+06	8.61817e+06	8.03126e+06	1.58017e+06	1.81163e+06	1.28176e+06	1.37603	0.174953	0.254637	-1.97349	down
NK10251888	C8H18N4O2	NG,NG-Dimethyl-L-arginine*	Amino acids and derivatives	Amino acids and derivatives	3	7.07479e+06	1.43327e+07	1.45607e+07	4.25199e+06	7.09945e+06	4.23919e+06	1.52397	0.0952737	0.433456	-1.20604	down
pme0008	C6H13N3O3	L-Citrulline	Amino acids and derivatives	Amino acids and derivatives	3	8.61398e+06	7.24858e+06	1.50463e+07	3.56535e+06	5.72369e+06	4.97635e+06	1.52905	0.139792	0.461531	-1.1155	down
pme1712	C11H20N2O6	L-Saccharopine	Amino acids and derivatives	Amino acids and derivatives	3	259454	2.40937e+06	2.70823e+06	183958	230093	204250	1.41525	0.175975	0.114989	-3.12043	down
mws0219	C4H7NO4	L-Aspartic Acid	Amino acids and derivatives	Amino acids and derivatives	1	4.19282e+06	1.40983e+07	1.12295e+07	4.70505e+06	4.57627e+06	4.07294e+06	1.25819	0.208091	0.452371	-1.14442	down
mws0263	C5H7NO3	5-Oxo-L-Proline	Amino acids and derivatives	Amino acids and derivatives	3	384138	1.46737e+06	1.92375e+06	201857	239674	124503	1.60032	0.143119	0.149932	-2.73762	down
ML10181668	C6H11NO2	Cycloleucine	Amino acids and derivatives	Amino acids and derivatives	3	1.51624e+07	3.77991e+07	4.03633e+07	8.68634e+06	1.01894e+07	7.26539e+06	1.64478	0.106015	0.280109	-1.83594	down
pme0026	C6H14N2O2	L-Lysine	Amino acids and derivatives	Amino acids and derivatives	2	5.47336e+06	1.52635e+07	1.29086e+07	2.69011e+06	3.39432e+06	2.442e+06	1.67178	0.103625	0.25342	-1.9804	down
pmb0034	C10H16N2O7	L-α-Glutamyl-L-Glutamic Acid	Amino acids and derivatives	Amino acids and derivatives	3	1.27266e+06	3.83828e+06	4.22809e+06	956441	908012	731547	1.55657	0.13545	0.277973	-1.84698	down
pme0193	C5H10N2O3	L-Glutamine	Amino acids and derivatives	Amino acids and derivatives	1	4.81314e+06	1.52553e+07	12216636	2.45197e+06	3.5338e+06	2.46506e+06	1.61105	0.12267	0.261756	-1.9337	down
Lmbn000121	C4H6N2O2	3-Cyano-L-alanine	Amino acids and derivatives	Amino acids and derivatives	3	6984.19	14425	21879.5	3340	5590.79	11670	1.14266	0.219612	0.475894	-1.07129	down
Lmhp001732	C14H18N2O3	L-Prolyl-L-Phenylalanine	Amino acids and derivatives	Amino acids and derivatives	3	44688.9	59106	52002.3	122989	95372.9	121912	1.80173	0.0102581	2.18408	1.12703	up
pme2914	C6H10O5	3-Hydroxy-3-methylpentane-1,5-dioic acid	Amino acids and derivatives	Amino acids and derivatives	1	3.25561e+06	1.73847e+06	1.75793e+06	5.32339e+06	4.45109e+06	5.60203e+06	1.67647	0.0122893	2.27732	1.18734	up
Zazp002547	C11H12N2O2	cyclo-(Gly-Phe)	Amino acids and derivatives	Amino acids and derivatives	1	587650	1.24308e+06	1.99542e+06	3.26704e+06	1.82545e+06	3.07738e+06	1.36427	0.0766662	2.13527	1.09442	up
MWSmce056	C11H12N2O2	DL-Tryptophan	Amino acids and derivatives	Amino acids and derivatives	1	612224	1.22405e+06	2.2634e+06	3.38472e+06	1.7092e+06	3.45912e+06	1.28148	0.119986	2.08627	1.06093	up
Hmhp002834	C20H19O10+	Cyanidin 3-xyloside	Flavonoids	Anthocyanidins	1	4.81887e+07	1.99871e+07	2.96027e+07	7.36227e+07	1.06779e+08	7.19933e+07	1.63201	0.0248968	2.58129	1.36809	up
Lajp002779	C45H38O19	Gallocatechin-(4α->8)-Catechin-(4α->8)-Catechin	Flavonoids	Flavanols	2	8.01252e+06	3.24036e+06	4.63442e+06	9	9	9	1.87873	0.0647	1.69947e-06	-19.1665	down
MWSprf050	C29H36O15	Methylhesperidin	Flavonoids	Flavanones	2	777120	2004005	2.0612e+06	512590	434236	588655	1.59269	0.117526	0.317096	-1.65701	down
pme3475	C15H12O5	Butin; 7,3',4'-Trihydroxyflavanone*	Flavonoids	Flavanones	1	898091	709738	813674	1.55208e+06	1.76103e+06	1.75298e+06	1.84036	0.000692405	2.09212	1.06497	up
WaYn005089	C22H24O10	Neosakuranin	Flavonoids	Flavanones	2	8.33804e+06	1.19261e+06	1.27372e+06	5.98662e+06	8.65272e+06	7.64589e+06	1.24797	0.24281	2.06261	1.04447	up
pmb0738	C34H34O16	Tricin-7-O-(2''-Sinapoyl)glucoside	Flavonoids	Flavones	2	3.52995e+06	4.23701e+07	2.41983e+07	3.75986e+06	3.784e+06	4.16213e+06	1.26327	0.224902	0.166994	-2.58214	down
Hmgp003086	C29H34O16	Tricin-7-O-rutinoside	Flavonoids	Flavones	2	1.61175e+06	9.40824e+06	9.03437e+06	1.45231e+06	1.93805e+06	2.15958e+06	1.23247	0.19643	0.276744	-1.85337	down
MWSslk165	C28H32O15	Diosmetin-7-O-Neohesperidoside (Neodiosmin)	Flavonoids	Flavones	2	76690	164007	204210	28672.1	106710	28230.5	1.36757	0.118604	0.367746	-1.44322	down
MWSHY0121	C21H18O12	Luteolin-7-O-glucuronide*	Flavonoids	Flavones	2	905331	3983285	2.88114e+06	1.22243e+06	1015280	1.02563e+06	1.14888	0.236709	0.420007	-1.25152	down
MWSHY0035	C21H18O12	Scutellarein-7-O-glucuronide (Scutellarin)*	Flavonoids	Flavones	2	905331	3983285	2.88114e+06	1.22243e+06	1015280	1.02563e+06	1.14888	0.236709	0.420007	-1.25152	down
pma6640	C22H22O12	3'-O-Methyltricetin-7-O-glucoside	Flavonoids	Flavones	3	13481590	4.38238e+07	79806580	15640135	9.83388e+06	1.10907e+07	1.34542	0.221715	0.266678	-1.90683	down
Yyyn008289	C17H14O6	pilloin	Flavonoids	Flavones	1	4.67154e+06	2.78031e+06	2.00441e+06	7.94638e+06	4.77283e+06	9.74298e+06	1.51446	0.0765814	2.37538	1.24816	up
Lmsp008392	C17H14O6	4',5-Dihydroxy-3',5'-dimethoxyflavone	Flavonoids	Flavones	1	354930	225669	219052	564058	393818	818259	1.56265	0.105588	2.22114	1.1513	up
Lmjp007790	C18H16O6	5-Hydroxy-3,7,4'-trimethoxyflavone	Flavonoids	Flavones	2	5.98569e+06	4.68301e+06	4.18822e+06	1.12839e+07	6.51707e+06	1.37287e+07	1.55006	0.111911	2.12222	1.08558	up
pmp000003	C16H12O7	Nepetin (5,7,3',4'-Tetrahydroxy-6-methoxyflavone)	Flavonoids	Flavones	1	3.65651e+06	6.04185e+06	707698	8.14376e+06	1.11609e+07	1.13904e+07	1.36962	0.0276156	2.94972	1.56058	up
Lmnp102580	C26H28O14	Apigenin-6-C-(2''-xylosyl)glucoside	Flavonoids	Flavones	3	51820.1	14158.3	8340	73355	53350	76690	1.4268	0.0672852	2.7368	1.45249	up
Lmgp004784	C15H14O5	Apiferol	Flavonoids	Flavones	3	265264	72225.3	106388	416776	247899	337217	1.41096	0.0753549	2.25714	1.17449	up
pmp000587	C24H22O14	Luteolin-7-O-(6''-malonyl)glucoside	Flavonoids	Flavones	3	135323	156358	282046	439015	584154	296447	1.53516	0.0759296	2.30008	1.20168	up
Hmjp003008	C27H28O16	Luteolin-7-O-glucuronide-5-O-rhamnoside	Flavonoids	Flavones	3	1.35515e+06	180531	409206	1.5031e+06	1.47847e+06	1.25625e+06	1.28783	0.162251	2.17895	1.12363	up
Hmln002321	C24H22O15	Quercetin-3-O-(6''-O-malonyl)glucoside	Flavonoids	Flavonols	3	143812	3.1626e+06	1.65745e+06	284434	75783.8	356556	1.09929	0.24502	0.144398	-2.79187	down
Hmcp001598	C27H30O16	Isorhamnetin-3-O-(2''-O-xylosyl)glucoside	Flavonoids	Flavonols	1	1.36394e+06	3.90829e+06	3.60158e+06	994140	1.4862e+06	1.88592e+06	1.19252	0.194515	0.492039	-1.02315	down
Lahp004712	C29H34O16	Rhamnosyl-rhamnanthin-3-O-β-D-glucoside	Flavonoids	Flavonols	2	442052	2.0768e+06	2.21519e+06	444882	466458	597108	1.2309	0.198836	0.318638	-1.65001	down
Wayn006761	C30H26O13	Quercetin 5-O-p-coumaroyl rhamnoside	Flavonoids	Flavonols	2	180485	333196	207153	468804	426763	763683	1.60412	0.0809765	2.30185	1.20279	up
Lmmn004912	C16H12O7	3-O-Methylquercetin	Flavonoids	Flavonols	2	647451	1.38355e+06	285989	1.54409e+06	3.15757e+06	2.67035e+06	1.49279	0.0506244	3.18172	1.66981	up
Lmgn009690	C17H14O6	3,5-Dihydroxy-7,4'-dimethoxyflavone	Flavonoids	Flavonols	1	4.60893e+06	3.29873e+06	2.75447e+06	8.99595e+06	5.1753e+06	1.25493e+07	1.55614	0.120585	2.50612	1.32546	up
mws0038	C17H14O6	5,4'-Dihydroxy-3,7-dimethoxyflavone(Kumatakenin)	Flavonoids	Flavonols	1	1.00565e+07	6.62583e+06	6.2477e+06	1.84264e+07	1.10774e+07	2.4985e+07	1.56268	0.109922	2.37631	1.24872	up
Lmgp008943	C18H16O7	3,5-Dihydroxy-7,3',4'-trimethoxyflavone	Flavonoids	Flavonols	2	4.31787e+06	2.46982e+06	3.26056e+06	7.09856e+06	4.66482e+06	9.80727e+06	1.52803	0.109734	2.14671	1.10212	up
Wayn006883	C30H26O13	Quercetin 7-O-p-coumaroyl rhamnoside	Flavonoids	Flavonols	2	239862	354390	262239	588174	479682	915287	1.65341	0.0943586	2.31543	1.21128	up
Lazp007726	C17H14O6	Tupichinol E	Flavonoids	Flavonols	1	2.05815e+07	1.27865e+07	1.26103e+07	3.90112e+07	2.48332e+07	4.86067e+07	1.62984	0.0702472	2.44574	1.29027	up
pme3514	C15H10O7	Morin	Flavonoids	Flavonols	1	1.50771e+06	1.20712e+06	889015	2.10654e+06	2.3734e+06	2.89292e+06	1.69188	0.0143866	2.04583	1.03269	up
Lmfn005486	C15H10O9S	Kaempferol-3-O-sulfonate	Flavonoids	Flavonols	3	87791	26047.3	11170.5	57122	118864	77498	1.16924	0.226628	2.02773	1.01987	up
Lmfp004055	C20H18O11	Morin-3-O-xyloside*	Flavonoids	Flavonols	1	2.01899e+07	3.11467e+07	2.62211e+07	7.1408e+07	3.63321e+07	5.58439e+07	1.57417	0.0946993	2.10919	1.07669	up
MWSHY0064	C28H32O16	Isorhamnetin-3-O-neohesperidoside*	Flavonoids	Flavonols	1	2220515	380426	464095	7025885	5646470	4884030	1.64466	0.00512736	5.72795	2.51802	up
Hmcp002298	C22H22O12	Limocitrin-3-O-arabinoside	Flavonoids	Flavonols	1	5.10139e+06	1058925	4.11384e+06	7.90961e+06	4.9681e+06	1.50984e+07	1.2864	0.17915	2.72296	1.44518	up
Lmmp002963	C28H32O16	6-C-Methylquercetin-3-O-rutinoside	Flavonoids	Flavonols	1	2071630	220914	1808075	2.8101e+06	4183920	2.48884e+06	1.17688	0.0829612	2.31254	1.20948	up
Hmmp002121	C23H16O11	Isorhamnetin-3-O-gallate	Flavonoids	Flavonols	3	1.75655e+06	738867	850968	6.22696e+06	4524090	2.93296e+06	1.68734	0.056182	4.08919	2.03181	up
Zblp004717	C28H32O16	3'-methoxyquercetin-3-O-L-rhamnosyl(1→2)-glucopyranoside*	Flavonoids	Flavonols	1	2574740	198243	427578	1966825	2.87995e+06	2.04874e+06	1.22605	0.240309	2.15447	1.10733	up
Wbtp006564	C16H12O7	(2s)-4,8,10-trihydroxy-2-methoxy-1h,2h-furo[3,2-a]xanthen-11-one	Flavonoids	Other Flavonoids	1	3.36289e+06	6.27969e+06	2.7372e+06	7.04936e+06	1.17308e+07	9.53848e+06	1.56782	0.0399946	2.28749	1.19376	up
Lamp011572	C18H14O7	2-Hydroxy-7-O-methylscillascillin	Flavonoids	Other Flavonoids	2	142494	87811.1	49773.4	172514	212267	265580	1.53065	0.0316668	2.32207	1.21541	up
HX1366	C9H6O2	coumarin	Lignans and Coumarins	Coumarins	1	1.975e+07	13010821	1.14846e+07	4.01611e+07	2.80474e+07	2.84713e+07	1.67007	0.0274474	2.18508	1.12769	up
Zmpn002553	C15H16O9	Cichoriin*	Lignans and Coumarins	Coumarins	1	1.89601e+06	1.11399e+06	2.00245e+06	6.24475e+06	4.77615e+06	5.61712e+06	1.78452	0.00281412	3.31934	1.7309	up
Lmbp002962	C10H8O5	Isofraxetin	Lignans and Coumarins	Coumarins	1	7.99403e+06	3808605	7.86198e+06	1.26075e+07	1.34292e+07	1.50598e+07	1.59165	0.0189276	2.08987	1.06341	up
Cmyn001328	C15H16O9	Daphnin*	Lignans and Coumarins	Coumarins	1	1.81705e+06	1.05788e+06	2.12077e+06	6.0802e+06	4.33905e+06	5.78862e+06	1.75158	0.0075236	3.24436	1.69793	up
pmn001571	C18H18O5	Agrimonolide	Lignans and Coumarins	Coumarins	3	6.45564e+06	4.52176e+06	3.89973e+06	1.14215e+07	6.63058e+06	1.49321e+07	1.51546	0.118077	2.21711	1.14868	up
Lahp004442	C15H12O5	3,4-Dihydro-4-(4'-hydroxyphenyl)-5,7-dihydroxycoumarin	Lignans and Coumarins	Coumarins	1	676081	717941	775322	1.31955e+06	2.10789e+06	1.69082e+06	1.78769	0.0476896	2.35935	1.23839	up
HX1360	C10H8O3	7-methoxycoumarin	Lignans and Coumarins	Coumarins	1	1.14869e+06	1.10552e+06	1.77752e+06	9.9108e+06	5.64296e+06	8.96208e+06	1.82091	0.0311331	6.08074	2.60425	up
Lmbn001162	C15H16O9	Esculetin-7-O-glucoside*	Lignans and Coumarins	Coumarins	1	1.66592e+06	992766	1.89459e+06	5.88895e+06	4.355e+06	5.18944e+06	1.77621	0.00435128	3.38951	1.76108	up
Lmbp003825	C15H16O8	Skimmin (7-Hydroxycoumarin-7-O-glucoside)	Lignans and Coumarins	Coumarins	3	499795	600228	313292	1.132e+06	821829	953624	1.62586	0.0156512	2.05719	1.04067	up
mws1639	C11H10O5	Isofraxidin	Lignans and Coumarins	Coumarins	3	68355	130065	56685	209389	198508	216578	1.66289	0.0274329	2.44792	1.29155	up
MWSHC20172	C10H8O4	Isoscopoletin (6-Hydroxy-7-Methoxycoumarin)	Lignans and Coumarins	Coumarins	3	232761	108463	88967	629725	1102590	1258880	1.77032	0.0395127	6.95319	2.79768	up
MWSmce024	C16H18O9	Scopoletin-7-O-glucoside (Scopolin)	Lignans and Coumarins	Coumarins	1	1.49517e+06	842098	688923	2.29684e+06	2.72023e+06	1.83001e+06	1.60593	0.0234143	2.26261	1.17799	up
Hmlp004943	C28H32O16	Nitensoside B	Lignans and Coumarins	Coumarins	1	1390090	783825	325375	3094945	1.70722e+06	3048970	1.51402	0.037969	3.14134	1.65138	up
Wagp008813	C22H22O9	5a-methoxy-9-(3,4,5-trimethoxyphenyl)-5a,6,8a,9-tetrahydro-8H-[1,3]dioxolo[4,5-g]furo[3,4-b]chromen-8-one	Lignans and Coumarins	Lignans	3	95716.8	98506.3	443880	748624	442066	970807	1.49386	0.0617598	3.38738	1.76017	up
Hahn002315	C28H36O13	syringaresinol-4-O-β-D-glucopyranoside	Lignans and Coumarins	Lignans	3	178165	93171.9	180204	743610	324556	163383	1.2254	0.270021	2.72743	1.44754	up
Wcdp007388	C18H26O2	(10Z,14E,16E)-10,14,16-Octadecatrien-12-Ynoic Acid	Lipids	Free fatty acids	2	143888	363904	151627	54167.7	61176.6	104180	1.53987	0.174099	0.332906	-1.58681	down
MWS80007	C18H32O4	13-Hydroperoxy-9Z,11E-octadecadienoic acid*	Lipids	Free fatty acids	3	53771.5	61023.3	52141.2	28400.1	25544	27517.1	1.85757	0.00538809	0.487979	-1.03511	down
Lmyn012331	C18H34O2	Petroselinic acid*	Lipids	Free fatty acids	3	623093	735621	543214	1.01149e+06	1.12463e+06	2.0336e+06	1.60001	0.140753	2.19236	1.13249	up
Lmyn005812	C33H56O14	Gingerglycolipid A	Lipids	Glycerol ester	3	313773	175758	143425	384417	470472	552158	1.60993	0.0225259	2.22298	1.15249	up
pmp001281	C26H52NO7P	LysoPC 18:1*	Lipids	LPC	2	1.5485e+07	6.57381e+06	9.29605e+06	2.09162e+07	1.88477e+07	2.66603e+07	1.56386	0.0300727	2.11847	1.08302	up
Lmhp010190	C26H52NO7P	LysoPC 18:1(2n isomer)*	Lipids	LPC	1	2.80645e+07	8.3817e+06	1.11247e+07	4.52645e+07	3.31885e+07	5.90127e+07	1.55365	0.0380526	2.8897	1.53092	up
mws0289	C23H46NO7P	LysoPE 18:1*	Lipids	LPE	3	1.12143e+06	736969	1.15064e+06	2.39252e+06	1.84268e+06	2.16519e+06	1.72934	0.00606689	2.12705	1.08886	up
WaYn011395	C28H56NO9P	2-(2,3-dihydroxypropoxy)-3-(((2-(dimethylamino)ethoxy)(hydroxy)phosphoryl)oxy)propan-2-yl (Z)-14-Octadecenoic Acid	Lipids	LPE	1	33785.3	22237.9	31333.9	188919	97335.1	194854	1.79519	0.0516494	5.50737	2.46136	up
pmb0856	C23H46NO7P	LysoPE 18:1(2n isomer)*	Lipids	LPE	3	960036	270736	433987	1.91218e+06	872349	1.37632e+06	1.41802	0.0931775	2.49937	1.32156	up
pmb2221	C18H39NO3	4-Hydroxysphinganine; Phytosphingosine	Lipids	Sphingolipids	3	2.07412e+06	481884	448009	2.25457e+06	2.18119e+06	2.93152e+06	1.41334	0.0968106	2.45248	1.29424	up
MWS5173	C4H5N3O	Isocytosine	Nucleotides and derivatives	Nucleotides and derivatives	3	421613	824134	949010	365149	426106	269124	1.45124	0.131779	0.483142	-1.04948	down
pmf0289	C15H21N5O4	Riboprine	Nucleotides and derivatives	Nucleotides and derivatives	3	21476	17975.4	28340	9	9	9	1.87895	0.017681	0.00039828	-11.2939	down
mws1060	C10H12N4O5	9-(Arabinosyl)hypoxanthine	Nucleotides and derivatives	Nucleotides and derivatives	3	117215	127537	48003.1	244693	300764	278670	1.63286	0.00639128	2.81507	1.49317	up
pme1119	C10H12N4O5	Inosine	Nucleotides and derivatives	Nucleotides and derivatives	3	7.23571e+06	1.83808e+06	1.74059e+06	1.00455e+07	9.94858e+06	8.99869e+06	1.48956	0.0747272	2.68095	1.42274	up
mws0724	C10H13N5O6	8-Hydroxyguanosine	Nucleotides and derivatives	Nucleotides and derivatives	3	46142.7	30437.3	35998.7	67774.7	50244.9	126985	1.45104	0.193874	2.17629	1.12187	up
mws0675	C11H15N2O8P	β-Nicotinamide mononucleotide	Nucleotides and derivatives	Nucleotides and derivatives	3	65550.6	62309.1	17426.7	175351	61278.5	217987	1.32537	0.148299	3.12911	1.64575	up
mws0852	C20H22N8O5	Methotrexate	Nucleotides and derivatives	Nucleotides and derivatives	3	9	9	9	11054	9257.02	17590.8	1.87832	0.037951	1403.77	10.4551	up
Wdtp002974	C18H21N5O6	N-(p-hydroxybenzyl) adenosine	Nucleotides and derivatives	Nucleotides and derivatives	1	219662	136735	236011	4.19135e+06	1.73251e+06	3.01148e+06	1.83015	0.0591723	15.0831	3.91486	up
MWS0811	C6H11NO2	L-Pipecolic Acid	Organic acids	Organic acids	2	1.09533e+07	3.20721e+07	3.69282e+07	7.56589e+06	7.95951e+06	5.54931e+06	1.5731	0.131709	0.263587	-1.92365	down
Wmzn000227	C6H10O4	2,2-Dimethylsuccinic acid	Organic acids	Organic acids	2	416968	2.42144e+06	2.51839e+06	243743	270915	234890	1.53907	0.154137	0.139925	-2.83728	down
Lmgn000160	C4H8N2O3	3-Ureidopropionic Acid	Organic acids	Organic acids	3	381324	1.17519e+06	1.21137e+06	214748	282394	281495	1.55164	0.133152	0.281311	-1.82976	down
Lmyn004460	C15H20O4	Abscisic acid	Organic acids	Organic acids	2	38163.1	15553.1	132552	7776.24	38852.5	8034.24	1.08383	0.345571	0.293464	-1.76874	down
MWSslk154	C12H20O7	Triethyl citrate	Organic acids	Organic acids	3	215688	368042	233516	113981	150605	70103.6	1.61003	0.0600179	0.409533	-1.28795	down
Lmgn002091	C7H10O5	2-Methyl-3-oxoadipic acid*	Organic acids	Organic acids	3	2.36751e+06	1.7879e+06	1.19307e+06	5.40646e+06	2.3092e+06	3.21388e+06	1.3735	0.170572	2.04349	1.03103	up
mws0159	C9H8O3	Phenylpyruvic acid	Organic acids	Organic acids	2	75550.6	46815	47417.5	504825	873553	868906	1.85093	0.0291015	13.2362	3.72642	up
pmb3101	C7H12O5	2-Isopropylmalic Acid	Organic acids	Organic acids	2	607126	50015	106361	473017	783096	493819	1.24886	0.199789	2.29198	1.19659	up
mws0147	C5H10O3	β-Hydroxyisovaleric acid	Organic acids	Organic acids	3	1.42314e+06	702865	859900	1.84881e+06	1.52093e+06	2.80666e+06	1.50925	0.091497	2.06852	1.0486	up
pme3034	C5H8O4	Ethylmalonic acid	Organic acids	Organic acids	3	82414.6	119058	22486.1	190778	208894	311937	1.47978	0.029412	3.17742	1.66785	up
MWS2417	C8H8O4	3-Hydroxymandelate	Organic acids	Organic acids	3	55348.8	20843.8	26884.8	91067.2	85992.2	84546.6	1.62811	0.0344865	2.53796	1.34367	up
MWS0274	C9H10O3	DL-3-Phenyllactic acid	Organic acids	Organic acids	3	6879.38	6670	16675	20005	53350	21946.2	1.50059	0.174609	3.15312	1.65678	up
Lmqp006559	C20H43NO2	2-Amino-1,3-eicosanediol	Others	Alcohol compounds	3	1.09932e+06	2.12458e+06	2.30955e+06	924705	895922	514820	1.53569	0.092344	0.422061	-1.24448	down
Zmdp000376	C5H11N3O	4-Guanidinobutanal	Others	Aldehyde compounds	3	1.7044e+06	8.61817e+06	8.03126e+06	1.58017e+06	1.81163e+06	1.28176e+06	1.37603	0.174953	0.254637	-1.97349	down
Lmbn001981	C7H6O3	2,5-Dihydroxybenzaldehyde	Others	Aldehyde compounds	3	437340	289001	285650	2.2806e+06	1.36476e+06	1.21814e+06	1.7912	0.0580058	4.80587	2.2648	up
Latp003004	C19H22O9	2-Methyl-5-acetonyl-7-hydroxychromone glucoside	Others	Chromone	3	1.83508e+06	1.28314e+06	2.34811e+06	3.63878e+06	3.91304e+06	4.11926e+06	1.71483	0.0107945	2.13509	1.09429	up
pmp000971	C16H12O6	6-Demethoxy-7-methylcapillarisin	Others	Chromone	1	284432	245988	209343	409538	521214	749766	1.69415	0.0824912	2.2717	1.18377	up
Yalp002169	C16H18O9	Schumanniofioside A	Others	Chromone	3	860068	707781	648885	1.90847e+06	1.66031e+06	11301695	1.45853	0.315114	6.70828	2.74594	up
Waln006120	C19H36O10	Octyl 6-O-Alpha-L-Arabinopyranosyl-Beta-D-Glucopyranoside	Others	Others	1	7.11954e+06	1.50709e+07	1.60786e+07	5.05882e+06	4.6675e+06	6.39193e+06	1.54693	0.116627	0.421183	-1.24748	down
Zbsp001807	C13H14O9	Salicylacyl Glucuronide	Others	Others	2	1.41415e+06	1.19596e+07	8.82523e+06	978007	906049	977797	1.48287	0.175365	0.128918	-2.95547	down
Wasn000410	C6H15O8P	sn-glycero-3-phospho-(1'-sn-glycerol)	Others	Others	3	670431	2.00151e+06	2.66345e+06	775344	881848	674593	1.17176	0.228766	0.437042	-1.19416	down
Wcdp007560	C26H52NO7P	1-Vaccenoyl-Glycero-3-Phosphocholine	Others	Others	3	1.03258e+07	3.1987e+06	3.95635e+06	1.50301e+07	1.08983e+07	1.90138e+07	1.50688	0.0482907	2.57094	1.3623	up
Zajn009456	C15H20O2	Mansonone A	Others	Others	3	172377	60764.5	616802	4.36767e+06	4.53578e+06	1.23087e+07	1.7337	0.121626	24.9571	4.64138	up
pmb0302	C2H8NO3P	2-Aminoethylphosphonate	Others	Others	3	9	9	9	35194.6	48795.2	55953.9	1.87996	0.0166164	5183.1	12.3396	up
MWSHC2042	C12H16O4	(2E)-3-(1-Hydroxy-2,6,6-trimethyl-4-oxo-2-cyclohexen-1-yl)-2-propenoic acid	Others	Others	2	226564	321017	180595	799740	231645	666560	1.24293	0.195106	2.33178	1.22143	up
pme2125	C18H32O16	Raffinose*	Others	Saccharides	2	8.34186e+06	3.83626e+07	3.00941e+07	1.06417e+07	6.32785e+06	8.03858e+06	1.30802	0.19156	0.325633	-1.61868	down
mws4163	C24H42O21	Nystose	Others	Saccharides	3	172131	2.30308e+06	1.01841e+06	299487	140684	287327	1.10525	0.274629	0.208236	-2.26371	down
mws2608	C8H15NO6	N-Acetyl-D-galactosamine	Others	Saccharides	3	257866	459439	459994	160933	158919	165099	1.7112	0.0753928	0.411918	-1.27957	down
mws5038	C12H22O11	Isomaltulose*	Others	Saccharides	1	881452	2.08409e+06	3.9094e+06	881197	917434	1.22472e+06	1.11485	0.281223	0.439763	-1.1852	down
pme0519	C12H22O11	D-Sucrose*	Others	Saccharides	1	1.51288e+07	3.65594e+07	6.05884e+07	1.75287e+07	1.66261e+07	1.84944e+07	1.12328	0.269162	0.468924	-1.09258	down
MA10039641	C12H22O11	D-Lactose*	Others	Saccharides	1	2.47437e+07	5.7531e+07	8.58046e+07	3.34936e+07	2.20834e+07	2.7859e+07	1.14603	0.248587	0.496409	-1.0104	down
mws1593	C24H42O21	D-Maltotetraose	Others	Saccharides	3	38011.5	335531	193955	49076.4	38018.1	53419	1.18037	0.239218	0.247602	-2.0139	down
mws1080	C12H22O11	Galactinol	Others	Saccharides	1	635528	1.62333e+06	2.59779e+06	742790	749334	826820	1.08089	0.273778	0.477478	-1.06649	down
MW0112142	C18H32O15	2'-Fucosyl-D-lactose	Others	Saccharides	3	5.09907e+06	2.61274e+07	2.66051e+07	3.05005e+06	3.19957e+06	3.34509e+06	1.53659	0.151461	0.165908	-2.59154	down
mws1589	C18H32O16	D-Panose*	Others	Saccharides	2	2.47865e+06	1.38403e+07	9.44196e+06	3.05063e+06	1.99112e+06	2.51295e+06	1.29596	0.207096	0.293262	-1.76974	down
pme0500	C18H32O16	D-Melezitose	Others	Saccharides	3	627125	3.12915e+06	2.04257e+06	793574	434789	518164	1.33976	0.200997	0.301185	-1.73128	down
pmb2653	C24H42O20	DMelezitose O-rhamnoside	Others	Saccharides	3	774305	1.16125e+07	8.95764e+06	630515	596181	502575	1.42682	0.182853	0.0810173	-3.62563	down
Lcsn000341	C18H32O15	3'-Fucosyllactose	Others	Saccharides	1	2.77952e+06	1.41926e+07	3.70074e+07	1.19607e+06	2.02613e+06	1.63065e+06	1.4763	0.245117	0.0899015	-3.47551	down
Lmmn000214	C18H32O15	Solatriose	Others	Saccharides	3	258649	1.26429e+06	3.26281e+06	209859	286471	160508	1.35034	0.259233	0.137249	-2.86513	down
Lmqn000213	C24H42O21	Stachyose	Others	Saccharides	3	180876	2.3087e+06	1.09217e+06	326146	118669	297710	1.12442	0.263696	0.207308	-2.27015	down
Zmyn000108	C6H10O8	D-Saccharic acid	Others	Saccharides	1	489735	356354	327760	688495	596498	1.54186e+06	1.47847	0.20603	2.40819	1.26795	up
pma1751	C12H15NO7	N-(beta-D-Glucosyl)nicotinate	Others	Vitamin	2	1.31592e+06	814018	743693	2.98031e+06	2.09867e+06	4.05688e+06	1.71582	0.0552171	3.1792	1.66867	up
Lmnn102707	C14H20O8	Cimidahurinine	Phenolic acids	Phenolic acids	2	2.2498e+06	2.19633e+07	1.6656e+07	3.91012e+06	2.80159e+06	3.49133e+06	1.08352	0.224474	0.249651	-2.00201	down
Lmfn000797	C20H20O14	2,3-Di-O-Galloyl-β-D-Glucose*	Phenolic acids	Phenolic acids	1	1.42001e+07	2.08803e+08	1.65758e+08	1.60653e+07	1.02786e+07	1.59046e+07	1.32749	0.189342	0.108674	-3.20191	down
Lmfp001509	C13H16O9	1-O-Galloyl-rhamnose	Phenolic acids	Phenolic acids	3	800722	6.57112e+06	5.27315e+06	768807	662340	715932	1.37768	0.183174	0.169797	-2.55812	down
Wmhn001495	C20H20O14	1,4-Di-O-Galloyl-D-glucose	Phenolic acids	Phenolic acids	1	3.1793e+06	2.67452e+07	1.84254e+07	4.08155e+06	2.69702e+06	3.19412e+06	1.29395	0.204555	0.206261	-2.27746	down
Hmln000659	C13H16O10	3-O-Galloyl-D-glucose*	Phenolic acids	Phenolic acids	1	4.11922e+06	7.25173e+06	1.1239e+07	3.10153e+06	3.5999e+06	3.04344e+06	1.48449	0.171961	0.430998	-1.21425	down
mws0027	C9H10O5	Syringic acid	Phenolic acids	Phenolic acids	2	393316	1.44114e+06	1.15727e+06	323213	268740	307345	1.49689	0.155241	0.300595	-1.73411	down
MWSHC2022	C15H20O10	Glucosyringic acid	Phenolic acids	Phenolic acids	3	1.8886e+06	7.12471e+06	6.40147e+06	2.33073e+06	1.52966e+06	2.51005e+06	1.20146	0.203959	0.413269	-1.27485	down
Yaan002980	C20H20O14	2,3-di-O-galloyl--d-glucose*	Phenolic acids	Phenolic acids	2	375305	1.24196e+06	1.10745e+06	503428	288525	352067	1.28318	0.184274	0.419868	-1.25199	down
Lmfn001209	C27H24O18	1,3,6-Tri-O-galloyl-β-D-glucose	Phenolic acids	Phenolic acids	3	358208	1.99454e+06	1.77106e+06	511383	269558	312668	1.30512	0.185121	0.265194	-1.91488	down
MWSprf147	C14H18O8	Glucovanillin	Phenolic acids	Phenolic acids	2	845419	1.26078e+07	5.41067e+06	2.16168e+06	734626	1.01645e+06	1.07551	0.28188	0.20742	-2.26938	down
Lmfn000604	C13H16O10	6-O-Galloyl-β-D-glucose*	Phenolic acids	Phenolic acids	1	3.24966e+06	1.24871e+07	1.09591e+07	2.14235e+06	2.75526e+06	1.98801e+06	1.52038	0.14625	0.257928	-1.95496	down
pmn001320	C12H14O5	1-O-p-Cumaroylglycerol	Phenolic acids	Phenolic acids	3	21675	46423	49491.8	9174.3	10005	6670	1.74781	0.0720335	0.219826	-2.18557	down
pmn001526	C20H20O14	1,6-Di-O-galloyl-β-D-glucose	Phenolic acids	Phenolic acids	2	1.98636e+06	2.20955e+07	1.51986e+07	2.54702e+06	2.24713e+06	2.00586e+06	1.25824	0.207835	0.173115	-2.5302	down
Lmsn000363	C16H22O7	Raspberryketone glucoside	Phenolic acids	Phenolic acids	3	542969	3.0367e+06	4.02724e+06	244616	349362	241704	1.56514	0.161203	0.109858	-3.18628	down
Lmfn001062	C27H24O18	2,4,6-Tri-O-galloyl-D-glucose	Phenolic acids	Phenolic acids	3	209165	2.70715e+06	1.8528e+06	190399	146396	167572	1.4051	0.191973	0.105757	-3.24118	down
Jmwn002172	C14H20O8	3,4-dihydroxyphenylethanol-β-D-glucopyranoside	Phenolic acids	Phenolic acids	2	2.43641e+06	2.27111e+07	1.77243e+07	4.06399e+06	2.90118e+06	3.38414e+06	1.12617	0.217186	0.241401	-2.0505	down
Wchn003157	C20H20O14	1,6-Di-O-Galloyl-D-Glucose*	Phenolic acids	Phenolic acids	2	323734	1.40042e+06	970684	600591	277651	305372	1.10044	0.244086	0.439216	-1.187	down
Hmgn001278	C20H30O12	Verbasoside	Phenolic acids	Phenolic acids	3	85044.3	220743	223624	68828.2	52672.1	63204.8	1.55427	0.127028	0.348887	-1.51917	down
Hmsn002598	C13H18O8	Salirepin	Phenolic acids	Phenolic acids	1	663978	1.49701e+06	1.97779e+06	600473	638587	576384	1.39359	0.18082	0.438642	-1.18889	down
Wmyn000213	C21H24O12	3,4-di-hydroxyphenethyol alcohol 4-O-β-D-(6'-O-galloyol)-glucopyranoside	Phenolic acids	Phenolic acids	1	6.8302e+06	2.88994e+07	3.1322e+07	8.55153e+06	8.52877e+06	9.24066e+06	1.12049	0.223459	0.392548	-1.34906	down
mws1153	C31H38O16	2'-Acetylacteoside	Phenolic acids	Phenolic acids	3	103698	42376.1	44824	29784.9	21170.3	38526.8	1.35018	0.229607	0.468742	-1.09314	down
Zbfn002169	C21H28O13	3'-p-Coumaroyl-sucrose	Phenolic acids	Phenolic acids	2	1.08266e+06	1.9278e+06	1.08757e+06	598790	635164	544667	1.68845	0.109288	0.434018	-1.20417	down
Lcgn000234	C15H16O9	davidioside C	Phenolic acids	Phenolic acids	1	1.84018e+06	964080	2.00052e+06	5.68065e+06	4.14463e+06	5.62275e+06	1.73442	0.00659311	3.21514	1.68488	up
pmb3068	C16H18O8	1-O-p-Coumaroylquinic acid*	Phenolic acids	Phenolic acids	1	888797	579847	451249	1.72926e+06	1.2544e+06	1.38153e+06	1.66604	0.0135143	2.27367	1.18502	up
Lmsn002887	C14H16O8	1-O-Caffeoyl-β-D-xylose	Phenolic acids	Phenolic acids	3	27745	31997.4	48748.4	104901	87610	93750.6	1.77155	0.00234023	2.63858	1.39976	up
Yajn002315	C22H28O14	4-O-(3'-O-alpha-D-Glucopyranosyl)caffeoylquinic acid	Phenolic acids	Phenolic acids	1	787464	878264	496174	1.94936e+06	1.25075e+06	1.4477e+06	1.63207	0.0374787	2.14987	1.10425	up
pmb3072	C22H26O12	3-O-p-Coumaroylshikimic acid-O-glucoside	Phenolic acids	Phenolic acids	3	824559	425972	602961	913225	1.69739e+06	1.22995e+06	1.53522	0.0818084	2.07207	1.05108	up
pmb3056	C16H20O9	Homovanilloylquinic acid	Phenolic acids	Phenolic acids	3	432102	351438	269604	4.93443e+06	1.77135e+06	3.31898e+06	1.79744	0.0815592	9.51889	3.25079	up
Wasn002902	C15H16O10	O-p-Coumaroylgalactaric acid	Phenolic acids	Phenolic acids	1	4.75118e+06	2.05865e+06	5.92932e+06	2.48705e+07	3.12911e+07	3.55648e+07	1.7889	0.00744283	7.20035	2.84807	up
pmb3074	C16H18O8	5-O-p-Coumaroylquinic acid	Phenolic acids	Phenolic acids	2	851415	460457	2819310	6.78604e+06	5.70305e+06	7.19454e+06	1.62723	0.00676172	4.76465	2.25237	up
pmn001421	C16H18O8	3-O-p-Coumaroylquinic acid	Phenolic acids	Phenolic acids	1	4.95931e+06	3.10225e+06	3.35331e+06	9.91787e+06	6.97848e+06	7.8937e+06	1.70815	0.0173066	2.17173	1.11885	up
MWSHC2062	C16H20O9	Ferulic β-glucoside	Phenolic acids	Phenolic acids	2	3.13456e+06	2807410	3.62297e+06	2.15966e+07	1.02485e+07	1.63122e+07	1.80263	0.0585268	5.03477	2.33193	up
HJN003	C17H22O10	1-O-Sinapoyl-β-D-glucose	Phenolic acids	Phenolic acids	1	1.40623e+06	999115	1.83474e+06	1.86518e+07	4.72858e+06	1.15771e+07	1.71749	0.125186	8.24449	3.04343	up
Lmqn005404	C20H20O12	4-Hydroxybenzoyl-1-O-(6''-O-galloyl)glucoside	Phenolic acids	Phenolic acids	3	1.82799e+06	515455	328353	4.4168e+06	851364	3.17841e+06	1.2094	0.198866	3.16138	1.66056	up
Zmhn001358	C13H16O8	4-O-Glucosyl-4-hydroxybenzoic acid	Phenolic acids	Phenolic acids	2	1.05641e+07	5.40381e+06	5.78339e+06	2.00348e+07	1.50367e+07	2.31824e+07	1.69017	0.0172074	2.67818	1.42125	up
pmb0758	C24H26O11	Anisic acid-O-feruloyl glucoside	Phenolic acids	Phenolic acids	3	1.18193e+06	1.10766e+06	2.67557e+06	3.61377e+06	2.8463e+06	6.96103e+06	1.49447	0.14285	2.70305	1.43459	up
Zbdn001947	C13H18O8	Isotachioside*	Phenolic acids	Phenolic acids	1	8.55175e+06	4.31554e+06	6.36082e+06	1.38858e+07	9.66779e+06	1.55521e+07	1.56207	0.0420376	2.03378	1.02416	up
Lmln001195	C14H18O7	Picein (4-Acetylphenyl-glucoside)	Phenolic acids	Phenolic acids	3	229666	202735	139761	552549	267655	533517	1.55798	0.0954272	2.36598	1.24244	up
Zbfn002690	C13H16O8	1-(4-Hydroxybenzoyl)Glucose; 25545-07-7	Phenolic acids	Phenolic acids	1	3.30959e+06	1.66811e+06	1.67979e+06	9.21801e+06	5.18606e+06	23898885	1.6009	0.203775	5.75336	2.5244	up
mws1336	C7H7NO2	4-Aminobenzoic acid	Phenolic acids	Phenolic acids	2	8.89034e+06	3.95019e+06	4.03726e+06	3.21384e+07	8.43969e+06	1.92602e+07	1.47193	0.165878	3.54538	1.82594	up
Zmhn003082	C15H18O10	5-O-Galloyl-methyl quinine ester	Phenolic acids	Phenolic acids	3	47180.6	82463.2	59091.2	173633	78401.8	166077	1.46644	0.1178	2.21534	1.14753	up
mws1078	C7H7NO2	Anthranilic Acid	Phenolic acids	Phenolic acids	3	343018	162012	139599	837183	260490	547835	1.34496	0.172967	2.55265	1.35199	up
Wasn006584	C20H20O11	1-Galloyl-6-O-Benzoyl Glucose	Phenolic acids	Phenolic acids	2	2.40296e+06	387454	332979	2.51771e+06	2.74865e+06	2.46081e+06	1.35918	0.150902	2.47397	1.30683	up
ML10177402	C7H7NO3	4-Aminosalicylic acid	Phenolic acids	Phenolic acids	3	65964	51770.2	31580.8	136656	115681	147685	1.71615	0.00369569	2.67905	1.42172	up
Zmhn001926	C13H16O8	1-O-Salicyloyl-β-D-glucose	Phenolic acids	Phenolic acids	1	9.80188e+06	5.90919e+06	6.68086e+06	2.14567e+07	1.49959e+07	2.22575e+07	1.74109	0.0184645	2.62193	1.39063	up
pmb0751	C16H16O7	Trans-5-O-(p-Coumaroyl)shikimate	Phenolic acids	Phenolic acids	3	13340	27916	38181	72644.4	31675	88705.2	1.33341	0.142546	2.42991	1.2809	up
HJAP046	C12H14O5	1-(2,4,5-Trimethoxyphenyl)-1,2-propanedione	Phenolic acids	Phenolic acids	3	9385.27	18065.7	27704.2	42979.8	119684	51680	1.57175	0.154806	3.88621	1.95836	up
Hmhn003067	C15H18O8	Phenylpropionic acid-O-β-D-glucopyranoside	Phenolic acids	Phenolic acids	1	2.67031e+06	5.26344e+06	5.32892e+06	9.60598e+06	10954365	8.61141e+06	1.63055	0.0101275	2.19954	1.1372	up
MWSslk110	C13H16O7	Helecin	Phenolic acids	Phenolic acids	3	189673	80025	216125	288507	245980	464799	1.3698	0.109168	2.0569	1.04047	up
Lmsn002288	C21H28O14	1-O-Caffeoyl-(6-O-glucosyl)-β-D-glucose	Phenolic acids	Phenolic acids	1	1.07799e+06	580318	691442	1.99796e+06	1.07984e+06	1.70181e+06	1.51358	0.0758591	2.03409	1.02439	up
Cmyp007259	C20H22O9	Poliothrysoside; Nigracin	Phenolic acids	Phenolic acids	3	191713	85100.8	79890.2	210887	333099	248893	1.52626	0.0471478	2.22279	1.15237	up
Lmrn003000	C9H10O3	2-Hydroxy-3-phenylpropanoic acid	Phenolic acids	Phenolic acids	3	3340	3116.61	3129.17	14441.1	31786.7	15042.5	1.80745	0.0937729	6.39178	2.67622	up
Lmhn002574	C20H16O11	Caffeoyl(p-Hydroxybenzoyl)tartaric acid	Phenolic acids	Phenolic acids	2	774050	285290	134199	1.07749e+06	615759	830680	1.26301	0.140699	2.11466	1.08043	up
Zmln001312	C12H8O6	Brevifolin[Geranium]	Phenolic acids	Phenolic acids	3	34719	21217.9	26665	94424.3	43079.6	71635.7	1.6065	0.0963485	2.5319	1.34022	up
mws0467	C9H10O3	3-(4-Hydroxyphenyl)-propionic acid	Phenolic acids	Phenolic acids	3	10629.4	12471	21079.5	22507.5	36214.2	32546.1	1.56894	0.042323	2.06582	1.04672	up
pma3724	C17H20O9	1-O-Feruloylquinic acid	Phenolic acids	Phenolic acids	3	71690	38183.4	29778.7	101710	83365	123390	1.56227	0.0315039	2.20881	1.14327	up
pmb2833	C23H30O14	3-O-Feruloylquinic acid-O-glucoside	Phenolic acids	Phenolic acids	3	9	9	9	24181.6	7531.29	9836.24	1.86936	0.117234	1538.86	10.5876	up
Lmgn002250	C31H34O17	Dicaffeoylquinic acid-O-glucoside	Phenolic acids	Phenolic acids	3	6955.28	2164.03	8666.82	70289.4	28481.8	60109	1.7136	0.0615758	8.93281	3.15911	up
MWSmce454	C8H8O3	3,5-Dihydroxyacetophenone	Phenolic acids	Phenolic acids	3	5.06692e+06	3.65646e+06	2.98893e+06	9.95528e+06	8.61512e+06	6.73645e+06	1.68098	0.0205712	2.1607	1.1115	up
pmb3061	C22H28O13	5-O-p-Coumaroylquinic acid O-glucoside	Phenolic acids	Phenolic acids	1	3.05733e+06	1.7775e+06	862119	4.29105e+06	5.58923e+06	3.14171e+06	1.41287	0.0628696	2.28579	1.19269	up
Wacn003131	C15H14O10	2-O-P-Coumaroylhydroxycitric Acid	Phenolic acids	Phenolic acids	3	13613.1	30010	25529.3	91019.1	85030	37432.2	1.55082	0.0951746	3.08711	1.62626	up
pma6460	C16H18O8	4-O-p-Coumaroylquinic acid	Phenolic acids	Phenolic acids	3	293640	455735	400565	2235750	3076210	1546690	1.8133	0.0485247	5.96435	2.57637	up
pmn001537	C35H28O22	4-O-Digalloyl-3,5-di-O-galloylquinic acid	Phenolic acids	Phenolic acids	3	9	9	9	39050.9	35765.9	24631.4	1.87831	0.0168966	3683.27	11.8468	up
Hmgp002146	C30H38O15	Leucosceptoside A	Phenolic acids	Phenolic acids	3	9	9	9	30223.8	18427.4	65289.4	1.87377	0.114287	4220.02	12.043	up
Wayn004109	C21H18O13	3'-O-Methylellagic acid 4-O-beta-D-glucoside	Tannins	Tannin	2	9.94239e+06	6.04592e+07	6.94375e+07	1.22018e+07	1.16836e+07	1.72028e+07	1.11368	0.216577	0.293825	-1.76697	down
Wayn002532	C12H14O9	Gallic acid-1-O-xyloside	Tannins	Tannin	3	66789.4	23340	7593.04	75508	71764.4	54633.2	1.20665	0.179703	2.06611	1.04692	up
Lcsn000648	C28H46O10	ent-3α,16β,17,19-Tetrahydroxykauran-19-ylacetate-17-O-β-D-glucopyranoside	Terpenoids	Ditepenoids	1	823393	1.93468e+06	185732	5.23126e+06	954997	3.00982e+06	1.14135	0.227828	3.12388	1.64334	up
Wmzn000627	C22H36O4	Ajugalaevigatic acid	Terpenoids	Ditepenoids	3	890976	512818	776455	2.03613e+06	986164	2.18665e+06	1.52265	0.106015	2.38915	1.2565	up
Lssp210333	C20H32O4	Grayanotoxin XVIII	Terpenoids	Ditepenoids	1	40520.5	108380	27934.5	209020	163430	191800	1.59564	0.0190625	3.19083	1.67393	up
Wmbp000510	C17H26O11	8-O-Acetylharpagide	Terpenoids	Monoterpenoids	2	9	9	9	146745	80708.2	51680	1.87451	0.080519	10338.3	13.3357	up
pmn001660	C20H30O7	Cinncassiol A	Terpenoids	Sesquiterpenoids	2	2.39633e+06	1.22106e+07	1.96247e+07	2.48195e+06	1.87782e+06	2.04648e+06	1.3689	0.203991	0.187144	-2.41778	down
Qatp009393	C15H22O2	Dihydrocostunolide	Terpenoids	Sesquiterpenoids	2	106130	46089.1	156625	178015	266894	235274	1.43753	0.0418707	2.20235	1.13904	up
Qmcp102604	C21H28O8	Shizukanolide 8-O-β-D-glucopyranoside	Terpenoids	Sesquiterpenoids	1	2.95843e+06	1.5272e+06	1.67098e+06	5.1976e+06	8.45841e+06	6.55242e+06	1.7403	0.0228478	3.28239	1.71475	up
Lmsn011201	C30H46O5	2,3-Dihydroxy-19-oxo-18,19-secours-11,13(18)-dien-28-oic acid (Swinhoeic acid)*	Terpenoids	Triterpene	2	1.3479e+06	523623	1.06081e+06	1.30118e+06	5.08502e+06	2.1524e+06	1.339	0.241595	2.91188	1.54195	up
Lmgn010741	C30H46O5	2α,3α,23-Trihydroxyurs-12,20(30)-dien-28-oic acid*	Terpenoids	Triterpene	2	1.46664e+06	519254	1.08305e+06	1.35285e+06	5.512e+06	2.26581e+06	1.32295	0.247581	2.97518	1.57298	up
Lmsn011015	C30H46O5	1-Oxo-Siaresinolic acid	Terpenoids	Triterpene	2	1.47901e+06	486087	1.12176e+06	1.22139e+06	4.87168e+06	1.94892e+06	1.21925	0.274143	2.60524	1.38142	up
Lssp210308	C30H48O3	dihydromachaeric acid lactone(ISO1)	Terpenoids	Triterpene	1	304445	377121	255977	1.1085e+06	284786	1.06931e+06	1.24136	0.196812	2.62665	1.39323	up
Qmfp122218	C30H46O4	2,3-Dihydroxyurs-12,18-dien-28-oic acid (Goreishic Acid I)	Terpenoids	Triterpene	2	851841	231117	528092	1.63155e+06	750208	1.5945e+06	1.37005	0.0934613	2.46811	1.30341	up
Zjmp102709	C30H46O5	3-Hydroxyolean-12-ene-28,29-dioic acid (Serratagenic Acid)(iso-1)	Terpenoids	Triterpene	2	494701	87919	169852	707240	495572	530496	1.354	0.10137	2.30349	1.20382	up
Ymjm000101	C30H44O4	6-Hydroxy-3-oxooleana-11,13(18)-dien-28-oic acid	Terpenoids	Triterpene	3	597912	141460	376771	665091	1.1388e+06	886633	1.40765	0.0508097	2.41056	1.26937	up
Lhdp102526	C30H48O4	19-Hydroxyursolic acid	Terpenoids	Triterpene	1	97340	40531.6	80490.9	118305	116118	227297	1.40086	0.144411	2.11446	1.08029	up
Lmqp008286	C30H48O5	2,3,23-Trihydroxyolean-12-en-28-oic acid (Arjunolic acid)	Terpenoids	Triterpene	1	21117.3	25208.6	36730.1	105254	98859.6	103028	1.82657	0.00132029	3.69801	1.88675	up
Li512114	C31H50O4	2,3-Dihydroxyurs-12-en-28-oic acid methyl ester (Corosolic acid methyl ester)	Terpenoids	Triterpene	1	17050.3	12370.2	19833.7	44682.7	27862.1	32865.3	1.66613	0.0474584	2.14013	1.0977	up
Hmdn006855	C30H48O3	3,4-Cycloopen-cycloaltin-4(29),25-diene-24(R)-hydroxy-3-carboxylic acid	Terpenoids	Triterpene	2	97651.2	643512	578111	1.14031e+06	689559	1.27283e+06	1.23129	0.073491	2.35182	1.23378	up
Notes: 'M'=control, 'N'=treatment with UV-B radiation；Index=metware ids of metabolites；Level= Substance identification level, 1: secondary mass spectrometry of the sample substance (all fragment ion of the substance), retention time (RT) match score with the database is more than 0.7 points, 2: secondary mass spectrometry of the sample substance (all fragment ion of the substance), RT match score…
The screening criteria for differential metabolites are as follows: 1. Select metabolites with VIP greater than 1. VIP value represents the influence of the difference between the corresponding metabolites in the classification and discrimination of each group of samples in the model. It is generally believed that metabolites with VIP greater than 1 have significant differences. 2. Select metabol…
