# Supplementary material for: UV-B Stress-Triggered Amino Acid Reprogramming and ABA-Mediated Hormonal Crosstalk in Rhododendron chrysanthum Pall
Source: Plants (Basel). 2024 Aug 12;13(16):2232. doi: 10.3390/plants13162232 (PMC11359875; doi:10.3390/plants13162232)
Supplement: Supplementary file 1 [file plants-13-02232-s001.zip › Table S3.xlsx]

## Sheet: S2 NVSQ
Table S3.The Information on the differential metabolites of comparison group N and Q.
Index	Formula	Compounds	Class I	Class II	Level	N1	N2	N3	Q1	Q2	Q3	VIP	P-value	Fold_Change	Log2FC	Type
Lmlp003161	C14H20N2O3	N-Feruloylputrescine	Alkaloids	Phenolamine	2	657953	1.2517e+06	1.20848e+06	523787	688666	310681	1.48143	0.0896951	0.488476	-1.03364	down
Wdmp005910	C31H36N2O8	Raunescine	Alkaloids	Plumerane	2	2.02951e+06	2.33336e+06	3.25974e+06	1.40541e+06	621344	536505	1.73652	0.0248461	0.336271	-1.5723	down
pme2074	C18H29NO4	Jasmonoyl-L-Isoleucine	Amino acids and derivatives	Amino acids and derivatives	3	50904.4	24615.3	82653.1	29659.4	10162.5	32814.5	1.24321	0.225588	0.459222	-1.12274	down
MWS201397	C10H18N2O4	Hyp-Val	Amino acids and derivatives	Amino acids and derivatives	3	89280.6	395738	124364	103966	44866.6	47605.4	1.32683	0.289465	0.322355	-1.63328	down
MWS0132	C20H32N6O12S2	Oxiglutatione	Amino acids and derivatives	Amino acids and derivatives	3	283958	886619	275693	227596	174934	252199	1.1894	0.321597	0.452702	-1.14337	down
Lajp002779	C45H38O19	Gallocatechin-(4α->8)-Catechin-(4α->8)-Catechin	Flavonoids	Flavanols	2	9	9	9	4.09442e+06	5.40341e+06	6.36263e+06	1.97611	0.015111	587425	19.164	up
Lahp003174	C44H34O22	Theasinensin A	Flavonoids	Flavanols	1	335707	189780	497790	699203	1.02143e+06	1.07221e+06	1.68298	0.018182	2.72931	1.44853	up
pmb0717	C27H26O11	Tricin-5-O-guaiacylglycerol	Flavonoids	Flavones	3	61388.8	48477.8	98202.7	27443.2	43345	23340	1.62956	0.110824	0.452389	-1.14436	down
pmp001309	C21H20O12	6-Hydroxykaempferol-7-O-glucoside	Flavonoids	Flavonols	2	4.27677e+06	3.57576e+06	12248845	3.63677e+06	3.11783e+06	3.06295e+06	1.1971	0.342918	0.488402	-1.03386	down
MWSHY0064	C28H32O16	Isorhamnetin-3-O-neohesperidoside*	Flavonoids	Flavonols	1	7025885	5646470	4884030	1.5403e+06	1.94426e+06	2.56078e+06	1.86757	0.0132618	0.344339	-1.5381	down
Lmdp002969	C21H20O13	Myricetin-3-O-galactoside*	Flavonoids	Flavonols	2	39535720	1.76911e+07	2.63523e+07	1.53004e+07	1.20672e+07	1.12749e+07	1.66789	0.137735	0.462346	-1.11295	down
Lmsp004670	C27H30O15	Kaempferol-3-O-glucoside-7-O-rhamnoside	Flavonoids	Flavonols	1	2.00025e+06	1.42068e+06	1.64611e+06	6992640	3.46571e+06	2.55535e+06	1.56721	0.187701	2.5683	1.36082	up
Zbdp005176	C16H12O7	Scandione	Flavonoids	Other Flavonoids	1	371068	1.42095e+06	748635	1642760	1728770	2007385	1.52438	0.0775786	2.11714	1.08211	up
Lmbp002962	C10H8O5	Isofraxetin	Lignans and Coumarins	Coumarins	1	1.26075e+07	1.34292e+07	1.50598e+07	5.95099e+06	8.78091e+06	5.23513e+06	1.80406	0.00830809	0.485858	-1.04139	down
MWSmce061	C12H12O5	Dimethylfraxetin; 6,7,8-Trimethoxycoumarin*	Lignans and Coumarins	Coumarins	2	295459	469902	235362	687536	948969	416457	1.50464	0.136051	2.05148	1.03666	up
Hmlp006964	C12H12O5	5,6,7-Trimethoxycoumarin*	Lignans and Coumarins	Coumarins	2	277404	461452	201925	699940	989295	444345	1.56631	0.110908	2.26788	1.18135	up
Hahn002315	C28H36O13	syringaresinol-4-O-β-D-glucopyranoside	Lignans and Coumarins	Lignans	3	743610	324556	163383	243377	160669	148312	1.13319	0.319825	0.448506	-1.1568	down
Lmtn003096	C26H36O11	Secoisolariciresinol 4-O-glucoside	Lignans and Coumarins	Lignans	2	1.72525e+06	1.30107e+06	1.60293e+06	4990980	2.16855e+06	2.45032e+06	1.49227	0.20364	2.0759	1.05374	up
MW0017099	C18H28O3	9s,13r-12-Oxophytodienoic Acid	Lipids	Free fatty acids	3	751522	500236	580141	936683	1.13074e+06	2.37293e+06	1.57465	0.190207	2.42391	1.27733	up
Zmyn004732	C18H30O3	2R-hydroxy-9Z,12Z,15Z-octadecatrienoic acid	Lipids	Free fatty acids	3	50129.2	34013.1	43998.5	46861.4	69629.9	150066	1.29617	0.277215	2.08019	1.05672	up
Lmbn004685	C18H32O4	5S,8R-DiHODE; (5S,8R,9Z,12Z)-5,8-Dihydroxyoctadeca-9,12-dienoate	Lipids	Free fatty acids	2	55263.6	38266.2	47038.2	163249	61981.2	69146.3	1.36066	0.255179	2.09419	1.06639	up
pmb2804	C18H32O4	13S-Hydroperoxy-9Z,11E-octadecadienoic acid	Lipids	Free fatty acids	3	31489	26715	32778.8	34941.4	47841.1	124006	1.30501	0.299037	2.27283	1.18449	up
Sazp010264	C45H70O10	Monogalactosyldiacylglycerol	Lipids	Free fatty acids	1	16566.7	10287.9	9252.49	12351.7	53148.4	22314.9	1.25568	0.294172	2.43207	1.28218	up
Hmyn007081	C22H43O9P	LysoPG 16:1	Lipids	Glycerol ester	3	38634	32203.8	46076.7	23158.7	13866.4	18307.8	1.81037	0.0174402	0.473276	-1.07925	down
Walp004906	C14H31NO3	2-Aminotetradecane-1,11,13-triol	Lipids	Sphingolipids	2	128557	98815.2	48345	903847	125702	119579	1.12303	0.379801	4.16777	2.05928	up
Walp004752	C12H27NO2	2-Aminododecane-1,4-diol	Lipids	Sphingolipids	2	398656	279333	311515	2.39237e+06	378845	416209	1.04441	0.385455	3.22124	1.68761	up
WaYp005128	C14H31NO3	2-Aminotetradecane-1,5,13-triol	Lipids	Sphingolipids	2	437319	328760	348967	3.49552e+06	518788	405109	1.0451	0.389993	3.96344	1.98675	up
mws0724	C10H13N5O6	8-Hydroxyguanosine	Nucleotides and derivatives	Nucleotides and derivatives	3	67774.7	50244.9	126985	34435.5	27934.1	32161.1	1.69755	0.162468	0.385833	-1.37395	down
pmf0289	C15H21N5O4	Riboprine	Nucleotides and derivatives	Nucleotides and derivatives	3	9	9	9	26675	40074	40689.1	1.97594	0.0159201	3979.19	11.9583	up
Zmgn001448	C7H12O5	2-Propylmalic Acid	Organic acids	Organic acids	1	413799	640369	424033	343174	35010	271330	1.24084	0.0841372	0.439395	-1.18641	down
Cmsn004064	C9H12O4	Decumbic acid	Organic acids	Organic acids	3	76712.1	175197	179557	73752.2	96008.8	25765.4	1.29424	0.131115	0.453167	-1.14189	down
pme0220	C13H20O3	Methyl jasmonate	Organic acids	Organic acids	3	374390	495159	291797	73145.9	192629	284370	1.36369	0.074704	0.473713	-1.07792	down
pme3034	C5H8O4	Ethylmalonic acid	Organic acids	Organic acids	3	190778	208894	311937	149250	60958.8	92978.2	1.66495	0.0477022	0.426057	-1.23088	down
Lmyn004460	C15H20O4	Abscisic acid	Organic acids	Organic acids	2	7776.24	38852.5	8034.24	9.31442e+06	6.34798e+06	4.10941e+06	1.95148	0.0487825	361.704	8.49867	up
Ljmp121505	C15H18O3	Mansonone S	Others	Ketone compounds	3	131563	162093	123722	1.24728e+07	7.81347e+06	4.9308e+06	1.95621	0.0639428	60.418	5.91691	up
Zajn009456	C15H20O2	Mansonone A	Others	Others	3	4.36767e+06	4.53578e+06	1.23087e+07	4.82793e+06	1.49065e+06	1.1456e+06	1.43891	0.215992	0.351883	-1.50683	down
Qmjp012113	C34H52O6	Hypericumoxide N(ISO)	Others	Others	3	31773.7	109071	125796	129566	376067	294339	1.47627	0.119855	3.00018	1.58505	up
Wcgp010223	C18H28O2	3-(Cyclohexen-1-yl)-2-hydroxy-4a,5-dimethyl-2,3,4,5,6,7,8,8a-octahydronaphthalen-1-one	Others	Others	3	529445	513944	638159	622500	671933	2.17526e+06	1.10932	0.362554	2.06339	1.04502	up
mws1155	C6H14O6	D-Mannitol	Others	Saccharides	3	17995.2	18208.3	9777.58	6527.26	6519.32	6051.66	1.75774	0.0835475	0.41535	-1.2676	down
Wafn003987	C21H38O11	Decanoyl arabinosylglucoside	Others	Saccharides	2	515836	709027	749767	477623	145408	105515	1.57011	0.0506449	0.368953	-1.43849	down
MWSmce598	C30H52O26	Maltopentaose	Others	Saccharides	3	38345	14664.4	6347.9	5376.55	15005	1468.93	1.09801	0.3244	0.368118	-1.44176	down
pma1751	C12H15NO7	N-(beta-D-Glucosyl)nicotinate	Others	Vitamin	2	2.98031e+06	2.09867e+06	4.05688e+06	920847	1.4291e+06	1.48579e+06	1.72832	0.0777571	0.419855	-1.25204	down
pmb0803	C24H29NO11	Pyridoxine-5'-O-(6''-feruloyl)glucoside	Others	Vitamin	3	38345	22614	21560.9	10443.5	17380.6	6670	1.60433	0.0784368	0.418009	-1.25839	down
pme1014	C31H40O2	Menatetrenone (Vitamin K2)	Others	Vitamin	3	747105	532429	590716	470076	167264	296034	1.55917	0.0503108	0.499064	-1.0027	down
Lmtn000940	C14H18O10	1-O-(3,4-Dihydroxy-5-methoxy-benzoyl)-glucoside	Phenolic acids	Phenolic acids	2	9.38047e+06	3.00888e+07	2.76136e+07	1.0906e+07	1.33969e+07	4.58032e+06	1.23343	0.180879	0.430561	-1.21571	down
MWSslk149	C8H8O4	5-Methoxysalicylic acid	Phenolic acids	Phenolic acids	3	704637	1.31397e+06	824654	416194	312287	234573	1.7773	0.0687032	0.338715	-1.56186	down
Jmwp003339	C14H20O6	2-Phenylethy-1-O-β-D-glucoside	Phenolic acids	Phenolic acids	3	326349	342220	510964	233574	145080	73029	1.6386	0.0345973	0.382934	-1.38483	down
Lmdn004491	C31H40O15	Martynoside	Phenolic acids	Phenolic acids	3	32391.6	16867.5	51313.5	34346.8	8459.87	1592.18	1.19736	0.254733	0.44146	-1.17964	down
MWSslk083	C9H12O4	4-Hydroxy-3,5-dimethoxybenzyl alcohol	Phenolic acids	Phenolic acids	3	20097.7	29492.9	10209.4	11670	6850.29	8340	1.4139	0.181341	0.449169	-1.15467	down
mad2394	C24H22O12	Sinapoyl-p-coumaroyltartaric acid	Phenolic acids	Phenolic acids	3	51353.1	63645.4	67315.3	28089.6	36029	27038	1.85445	0.0100683	0.499998	-1.00001	down
Lmfn001209	C27H24O18	1,3,6-Tri-O-galloyl-β-D-glucose	Phenolic acids	Phenolic acids	3	511383	269558	312668	732311	691276	776387	1.7204	0.0286627	2.01166	1.00839	up
MWSprf147	C14H18O8	Glucovanillin	Phenolic acids	Phenolic acids	2	2.16168e+06	734626	1.01645e+06	2.33465e+06	3.90294e+06	2.76523e+06	1.54231	0.0571375	2.30089	1.20219	up
pme0432	C30H24O12	Procyanidin A2*	Tannins	Proanthocyanidins	3	4.10177e+06	8.61755e+06	8.43737e+06	3.45575e+06	2.81764e+06	2.9636e+06	1.64398	0.112373	0.436599	-1.19562	down
pme0430	C30H24O12	Procyanidin A1*	Tannins	Proanthocyanidins	3	157275	330127	372963	136496	157741	111694	1.50495	0.143518	0.471813	-1.08371	down
HJN074	C31H28O12	Procyanidin A6	Tannins	Proanthocyanidins	3	535703	1.00027e+06	1.10925e+06	393872	477210	278592	1.61892	0.0933538	0.434623	-1.20216	down
Wbmn011269	C22H34O5	Vitexilactone*	Terpenoids	Ditepenoids	1	310019	276493	332668	438213	550852	960691	1.63416	0.161596	2.12119	1.08487	up
Wbmp010456	C18H28O2	Macrophypene B	Terpenoids	Ditepenoids	1	510686	531131	661997	659616	638643	2.19715e+06	1.09405	0.366612	2.05152	1.03669	up
Labn009890	C15H18O	7-Hydroxycadalene	Terpenoids	Sesquiterpenoids	1	1.39098e+06	2.40719e+06	4.13261e+06	2.06035e+06	1.00294e+06	779585	1.28413	0.226639	0.484551	-1.04528	down
Qmyp101114	C19H30O7	9-O-β-D-Glucoside of 3-hydroxy-7,8-didehydro-β-ionol	Terpenoids	Sesquiterpenoids	1	23836200	47354995	40940855	13488900	7292125	4553335	1.77456	0.0407244	0.225933	-2.14603	down
Zjyp102918	C15H24O	Epinootkatol	Terpenoids	Sesquiterpenoids	1	407498	413064	441596	1.09594e+06	1.20296e+06	1.07692e+06	1.96852	0.00177393	2.67464	1.41935	up
Wdzp007419	C15H22O2	1β-hydroxy-β-cyperone	Terpenoids	Sesquiterpenoids	2	261599	359302	266809	671571	955383	591497	1.8602	0.0475775	2.49907	1.32139	up
Lmhn007769	C30H48O6	3β,6β,19α,24-Tetrahydroxyurs-12-en-28-oic acid	Terpenoids	Triterpene	2	842966	2.03296e+06	1.07671e+06	673416	303439	216304	1.61956	0.113679	0.301864	-1.72803	down
Lmsn011201	C30H46O5	2,3-Dihydroxy-19-oxo-18,19-secours-11,13(18)-dien-28-oic acid (Swinhoeic acid)*	Terpenoids	Triterpene	2	1.30118e+06	5.08502e+06	2.1524e+06	1.43617e+06	1.10808e+06	1.11705e+06	1.23747	0.29135	0.428795	-1.22164	down
Lmgn010741	C30H46O5	2α,3α,23-Trihydroxyurs-12,20(30)-dien-28-oic acid*	Terpenoids	Triterpene	2	1.35285e+06	5.512e+06	2.26581e+06	1.54035e+06	1.11675e+06	1.16887e+06	1.22749	0.29566	0.419024	-1.2549	down
Lmsn011015	C30H46O5	1-Oxo-Siaresinolic acid	Terpenoids	Triterpene	2	1.22139e+06	4.87168e+06	1.94892e+06	1.43047e+06	1.01318e+06	1.08748e+06	1.1828	0.30952	0.439086	-1.18742	down
Hmbn004734	C29H44O4	3,23-Dihydroxy-30-noroleana-12,20(29)-dien-28-oic acid (30-Norhederagenin)	Terpenoids	Triterpene	2	1.51488e+06	4.3134e+06	2.46283e+06	1.74562e+06	1.13675e+06	745824	1.38964	0.190921	0.437599	-1.19232	down
Zjmp102713	C30H46O4	2,3-Dihydroxylup-20(29)-en-28-oic acid	Terpenoids	Triterpene	2	367511	463603	477152	238172	233113	108606	1.67766	0.0123785	0.443251	-1.17381	down
Lmsn009900	C30H46O6	1β-Hydroxy-2-oxopomolic acid	Terpenoids	Triterpene	2	771462	3.52846e+06	1.84944e+06	1.37546e+06	617305	353234	1.21082	0.250648	0.381503	-1.39024	down
pmp000439	C30H44O3	3-Hydroxyurs-5(6),12,18(19)-trien-28-oic acid (Uncargenin B)	Terpenoids	Triterpene	3	2.67773e+06	4.86204e+06	3.53846e+06	2.42595e+06	1.86901e+06	935696	1.50656	0.0726221	0.472157	-1.08266	down
pmn001479	C30H48O5	16,23-Epoxy-11,24,25-trihydroxydammar-13(17)-en-3-one (Alisol F)	Terpenoids	Triterpene	2	1.25612e+06	2.63929e+06	1.87476e+06	587293	1.05845e+06	547956	1.65061	0.080644	0.380179	-1.39525	down
Qmfp122218	C30H46O4	2,3-Dihydroxyurs-12,18-dien-28-oic acid (Goreishic Acid I)	Terpenoids	Triterpene	2	1.63155e+06	750208	1.5945e+06	1.01247e+06	546120	405459	1.42874	0.13336	0.493943	-1.01758	down
Zjmp102709	C30H46O5	3-Hydroxyolean-12-ene-28,29-dioic acid (Serratagenic Acid)(iso-1)	Terpenoids	Triterpene	2	707240	495572	530496	316479	300841	139935	1.67416	0.0205159	0.436884	-1.19468	down
Zjlp100905	C31H48O5	3-Hydroxyolean-12-ene-28,30-dioic acid 30-methyl ester (Serjanic Acid)	Terpenoids	Triterpene	3	160315	128319	59841.7	30973.9	89876.5	9442.95	1.30947	0.132383	0.373895	-1.41929	down
Lhdp102526	C30H48O4	19-Hydroxyursolic acid	Terpenoids	Triterpene	1	118305	116118	227297	58972.3	70571.2	59718.5	1.75164	0.130349	0.409908	-1.28663	down
Lskp211483	C30H46O4	19-Hydroxy-3-oxo-24-norolean-12-en-28-oic acid	Terpenoids	Triterpene	2	134105	172371	223780	95071	26207.3	20423.9	1.67597	0.0217524	0.267233	-1.90383	down
Qmfp122211	C39H52O6	3-p-Coumaroyloxy-2-hydroxyurs-12,18-dien-28-oic acid (Guajavanoic acid)(ISO1)	Terpenoids	Triterpene	2	81050.7	60749.5	65376.1	50918.7	22888.2	27095.2	1.6713	0.0345453	0.487035	-1.0379	down
Smpp010139	C40H56O8	3-O-Feruloyleuscaphic acid	Terpenoids	Triterpene	2	41951.4	24661.4	36255.2	18307.3	20888	4039.86	1.39483	0.0529268	0.420298	-1.25052	down
Lsjp211254	C30H46O	Lupa-1,20(29)-dien-3-one (Glochidone)	Terpenoids	Triterpene	2	1.15618e+06	471721	561551	3.74701e+06	5.7043e+06	3.35396e+06	1.85389	0.0313084	5.84862	2.5481	up
Notes: 'N'=treatment with UV-B radiation,'Q'=treatment with UV-B + ABA ,；Index=metware ids of metabolites；Level= Substance identification level, 1: secondary mass spectrometry of the sample substance (all fragment ion of the substance), retention time (RT) match score with the database is more than 0.7 points, 2: secondary mass spectrometry of the sample substance (all fragment ion of the substan…
The screening criteria for differential metabolites are as follows: 1. Select metabolites with VIP greater than 1. VIP value represents the influence of the difference between the corresponding metabolites in the classification and discrimination of each group of samples in the model. It is generally believed that metabolites with VIP greater than 1 have significant differences. 2. Select metabol…
